# Supplementary material for: FieldSimR: an R package for simulating plot data in multi-environment field trials
Source: Front Plant Sci. 2024 Apr 4;15:1330574. doi: 10.3389/fpls.2024.1330574 (PMC11024423; doi:10.3389/fpls.2024.1330574)
Supplement: Supplementary file 2 [file DataSheet_2.zip]

Archive with 4 entries (3 files):
- SupplementaryScripts/
- SupplementaryScripts/SupplementaryScriptS11.R
- SupplementaryScripts/SupplementaryScriptS10.R
- SupplementaryScripts/pheno_df.RData
